# Supplementary material for: A morphometrics-informed reconstruction of the Early Devonian zosterophyll Nowenia matsunagae gen. et sp. nov. as a template for building detailed empirically supported whole-plant concepts of early tracheophytes with simple body plans
Source: Ann Bot. 2026 Feb 25;137(6):1658–88. doi: 10.1093/aob/mcag040 (PMC13274987; doi:10.1093/aob/mcag040)
Supplement: mcag040_Supplementary_Data [file mcag040_supplementary_data.zip]

Archive with 5 entries (5 files):
- ElAbdallahEtAl2025_R1_SupplementaryNote.docx
- ElAbdallahEtAl2025_R1_Text_changesinpurplefont.docx
- ElAbdallahEtAl2025_SupplementaryDataSheet.xlsx
- ElAbdallahEtAl2025_SupplementaryFigures.docx
- ElAbdallahEtAl2025_SupplementaryTables_R1.docx
