# Supplementary material for: A morphometrics-informed reconstruction of the Early Devonian zosterophyll Nowenia matsunagae gen. et sp. nov. as a template for building detailed empirically supported whole-plant concepts of early tracheophytes with simple body plans
Source: Ann Bot. 2026 Feb 25;137(6):1658–88. doi: 10.1093/aob/mcag040 (PMC13274987; doi:10.1093/aob/mcag040)
Supplement: mcag040_Supplementary_Data [file mcag040_supplementary_data.zip › ElAbdallahEtAl2025_SupplementaryDataSheet.xlsx]

## Sheet: axes data
	all measurements in mm
	see Methods and Fig. 3 for notations
Collection number	Plant specimen	1Lb-a	1Lb-1	1L1-a	1L1-2	1L2-3	1L3-4	1L4-5	1L5-6	1L2-a	1L3-a	1L4-a	1L	1Wb	1W1	1W2	1W3	1W4	1W5	1wa	1.1Lb-a	1.1Lb-1.1.1	1.1L1.1.1-a	1.1L1.1.1-1.1.2	1.1L1.1.2-a	1.1L1.1.2-1.1.3	1.1L1.1.3-a	1.1L	1.1Wb	11W1.1	1.1W1.2	1.1W1.3	1.1Wa	1.1.1.1Lb-1.1.1.1.1	1.1.1L1.1.1.1-a	1.1.1L	1.1.1Wb	1.1.1W1.1.1.1	1.1.1Wa	1.1.1Lb-1.1.1.1	1.1.1.1L1.1.1.1.1-a	1.1.1.1L	1.1.1.1Wb	1.1.1.1W1.1.1.1.1	1.1.1.1Wa	1.1.1.1.1L	1.1.2Lb-a	1.1.2Wb	1.1.2Wa
HPH 206	A			8.659	10.915					9.733			29.307	not preserved	not preserved					3.35								17.345	not preserved
HPH 315	A													4.4
HPH 315	B													3.8
HPH 315	C					6.188	5.746	165.381						2.5
HPH 315	D													4.15
HPH 317 front	A												13.168	3.878						3.878
HPH 317 front	B													3.75
HPH 317 front	C													3.5
HPH 317Back	C	34.126	15.718	28.589									44.307	4.102	3.496					3.403	11.021	11.021						11.021	3.279	not complete			not complete				bud
HPH 328a/b (part and counterpart)	A	48.483	2.221		24.332	20.719					3.395		50.67	3.835	3.231	3.502	3.31			2.942	22.495	10.036		6.845	5.579			22.495	not preserved	not preserved	not preserved		not preserved	14.725	16.209	32.217	3.922	not preserved	not preserved	25.398	11.72	37.118	not preserved	14.725	not preserved	8.778	bud
HPH 334	B													3.66
HPH 358	A	16.713		16.713									16.713		incomplete					4.818		8.465	10.24					18.705	not preserved	not preserved			not preserved				not preserved		4.179
HPH 358	B	18.455											18.455	3.832						3.187
HPH 358	C													4.65
HPH 359	A	165.381	20.414		27.889	56.963	10.919	40.114	35.215				191.514	6.188	4.778	3.89	incomplete	4.357	not preserved	5.746	30.079							30.079	4.633				not preserved
HPH 359	B	32.562	31.87	7.562									39.432	3.3	incomplete					3.122
HPH 359	C													3.25
HPH 359	D	24.901											24.901	4.16						4.064
HPH 359	E													3.9
HPH 359	F													3.5
HPH 359	G	24.488	19.858	31.737									51.595	3.744						3.29								not preserved
HPH 359	H	37.291	30.511	6.78									37.291	3.8	not preserved													7.076	not preserved				not preserved
HPH 359	I	51.773											51.773	5.9
HPH 359	J													3.9
HPH 359	K													2.95
HPH 360	A				23.243								not preserved	6.517	5.995	3.89													3.724
HPH 360	B	8.5											8.5	4.1						3.8
HPH 360	C	6.842			0								6.842	2.706						2.595
HPH 360	D													2.675
HPH 361	A	149.587	34.537		35.74	42.104	37.206					23.595	131.296	5.762	5.736	5.107	not preserved	4.978		incomplete									5.739
HPH 362/366	A (362)	34.06	48.557	4.117									52.674	4.28	not preserved					3.053
HPH 362/366	B (366)	46.614	4.233		8.225	31.494					6.895		46.614	3.326	3.115	2.836	2.597			2.442								61.833	2.746				2.782
HPH 362/366	C (366)	48.015											72.28	5.633						4.605
HPH 362/366	E (362)	38.662											67.428	4.18						3.689
HPH 362/366	F (362)													3.25
HPH 362/366	G (366)		16.44	13.901										not preserved	4.176					4.121									3.338
HPH 362/366	H (362)													3.15
HPH 363	A	52.588	30.238		15.36					6.99			52.588	not preserved	not preserved	not preserved				not preserved	8.795	no branches						8.795	incomplete				4.078
HPH 363	B	19.762											19.762	4.656
HPH 363	C	25.828											25.828	4.118
HPH 363	D	10.623											10.623	2.984
HPH 363B	E	23.604	15.181	8.423									23.604	not preserved	not preserved					not preserve	7.307							7.307	not preserved				not preserved
HPH 366 B	H													3.2
HPH 378	A													3.05															3.3
HPH 386	A	67.693			25.93							67.693		4.279	not preserved	4.3				3.265
HPH 385	B													3.8
HPH 385	A	17.766	22.862	13.35								17.766	36.212	3.402	3.271					3.071	6.409							6.409	3.117				2.367
HPH 387	A		14.918	4.874									19.278	incomplete	4.65					incomplete		7.517						7.517	4.115	broken			4.551				2.888		3.299
HPH 388	A		not preserved	25.562									25.562	not preserved	4.903					4.52		9.395		9.242		11.59	11.904	42.131	4.309	4.076	not preserved	3.634	4.14				3.228											2.502
HPH 407	B		no branches										36.5	4.4						4
HPH 407	C													3.55
HPH 407	D													5.4
HPH 414	A	86.057	103.707	5.516									109.233	5.246	can't tell					5.529	10.145							10.145	3.208				not preserved
HPH 465	A													4.3
HPH 465	B													3.3
HPH 465	D													3.95
HPH 465	E													3.8
HPH 465	G													2.95
HPH 465	H													3.8
HPH 540														3.9
HPH 541	A	15.874	10.91	4.964									15.874	3.329	2.716					not preserved	bud								2.244
HPH 541	B	39.943	33.955	5.988									39.943	3.041	3.551					not preserved									2.013
HPH 541	C													3
HPH 541	D													3.8
HPH 541	E													5
HPH 541	F													3.65
HPH 541	G													3.2
HPH 541	H													3.15
HPH 541	I													3.95
HPH 541	J													3.35
HPH 541	K													3.95
HPH 541	L													3
HPH 541	M													3.4
HPH 541	N													2.2
HPH 541	O													3.95
HPH 541	P													4.4
HPH 541	Q													3.9
HPH 541	R													3.4
HPH 541	S													5.6
HPH 541	T													3.9
HPH 541	U													3.7
HPH 541	V													3.2
HPH 541	W													4
HPH 541	X													3.7
HPH 541	Y													4
HPH 541	Z													3.45
HPH 541	AA													4.9
HPH 561/559		23.429											23.429	4.196	not preserved					3.794
HPH 568	A													5.5
HPH 568	B													2.6
HPH 568	C													3.35
HPH 581	A	27.375											27.375	2.45
HPH 581	B													2.7
HPH 581	C													2.25
HPH 581	D													3.9
HPH 581	E													3.8
HPH 581	F													4
HPH 581	G													3.9
HPH 581	H													3.55
HPH 581	I													2.85
HPH 581	J													3.3
HPH 581	K													3.15
HPH 581	L													3.6
HPH 581	M													4.05
HPH 581	N													3.4
HPH 581	O													3
HPH 611 Front	A													3.8
HPH 611 Front	B													4.2
HPH 611 Back	C													4.15
HPH 611 Back	D													3.3
HPH 611 Back	E													3.8
HPH 611 Back	F													4.45
HPH 611 Back	G													3.7
HPH 611 Back	H													3.8
HPH 611 Back	I													3.5
HPH 611 Back	J													4.15
HPH 611 Back	K													3.55
HPH 611 Back	L													2.7
HPH 611 Back	M													3.25
HPH 611 Back	N													3.3
HPH 611 Back	O													4
HPH 611 Back	P													3.3
HPH 611 Back	Q
HPH 611 Back	R
HPH 638	A	35.826	22.524	16.384	none								38.908	3.467	3.614	none				3.311	10.05	no branches						10.05	3.438				3.076
HPH 638	B	10.058	8.608	2.322	none								10.93	3.932	3.737	none				3.288		bud						bud	2.728
HPH 638	C													3.2
HPH 638	D													3.95
HPH 638	E													3.9
HPH 638	F													3.8
HPH 638	G													3.6
HPH 638	H													3.7
HPH 638	I													4.2
HPH 638	J													4.5
HPH 638	K													3.9
HPH 639	A													2.7
HPH 639	B	42.581											42.581	2.5
HPH 640 Front	A	base not preserved	base not preserved	8.59									14.312	3.312	3.378					3.49	6.726							6.726	3.378				crozier
HPH 640	B													3.15
HPH 640	C													3.55
HPH 640	D													4.25
HPH 640	E													3.75
HPH 640	F													4.15
HPH 640	G													3.55
HPH 640	H													3.4
HPH 640 Back	I													4.15
HPH 640 Back	J													3.45
HPH 640 Back	K													3.4
HPH 665B	B													3.85
HPH 671/662	A	60.65	5.403		18.395	31.252				5.51			60.65	4.964	3.959	5.346	3.175			2.831	7.251							7.251	3.512				3.499
HPH 671/662	B													4.9
HPH 671/662	C													4.15
HPH 673	A	73.451	44.817	28.634									73.451	5.75	incomplete					5.109		19.148	12.742					31.89	incomplete	incomplete			incomplete				incomplete
HPH 674	A													3.7
HPH 682	A													3.45
HPH 682	B													3.55
HPH 690	A													3.8
HPH 690	B													3.85
HPH 690	C													4
HPH 701	A													5
HPH 701	B													4.4
HPH 702	A													5.1
HPH 702	B													4.1
HPH 702	C													3.55
HPH 702	D													4.1
HPH 705/707														6.108
HPH 769	A													4.5
HPH 769	B													4.65
HPH 769	C	38.706	25.112	13.584									38.706	4.755	3.78					not preserved								5.508	4.1
HPH 769	D													4.65
HPH 769	E													4.5
HPH 774	A													2.6															2.6
HPH 774	B													4.15															3.9
HPH 775
HPH 777		64.735											85.463	4.147						3.107
HPH 785		163.057	4.785		30.305	not preserved	not preserved	37.222	29.729				163.057	2.965	not preserved	not preserved	not preserved	not preserved		2.863
HPH 791		38.941											38.941	4.569						3.939
KS D1480a/b (CC79-721a/b)	A													5.05
KS D1480a/b (CC79-721a/b)	B													3.95
KS D1515b (CC81-105b)		86.927	22.864		42.874					21.189			86.927	5.582	not preserved	4.906				4.499	10.519							10.519	3.203				3.265
KS D1526/1546a (CC81-124a)	A	52.969	5.79		16.919	19.017	22.505						68.894	4.666	4.613	3.927	3.669	3.547		ends @ 4	bud								2.683
KS D1541b (CC81-117b)	A													4.3
KS D1541b (CC81-117b)	B													3.7
KS D1541b (CC81-117b)	C													3.7
KS D1541b (CC81-117b)	D													3.9
KS D1541b (CC81-117b)	E													3.9
KS D1541b (CC81-117b)	F													4.1
KS D1541b (CC81-117b)	G													4.15
KS D1541b (CC81-117b)	H													3.7
KS D1547 (CC81-123a/b)	A													2.79
KS 1588b (CC81-162b)
PP 15956	A	114.148	20.75		34.235	21.299					30.265		114.148	5.27	5.13	5.034				4.557	bud								3.494
PP 16097			6.668		45.791					2.427				5.503	4.983	4.507				4.168
PP 15966	A	119.518	19.081		16.552	40.161	20.559					23.165	119.518	5.861	5.853	5.493	5.556	incomplete		4.912
PP 15966	B													4.423
PP 49074		106.133	12.116		61.757					32.26			75.196	5.178	not preserved	4.74				4.65
PP 49077	A													4.679
PP 49077	B													4.204
PP 49078		27.617	17.674	9.862	17.674					3.567			27.617	3.868	not preserved	3.603				3.449
PP 49079	A	137.901		28.768	28.875	31.59	22.032		26.636				137.901	6.162	not preserved	4.582				5.364
USNM 598348			8.803		21.148	18.224					23.387		50.6096	6.071	4.718	not preserved	4.498	3		4.487
[truncated: 37 more columns]

## Sheet: specimen stats
	#individuals = number of Nowenia specimens measured on rock sample
	#total = total number of Nowenia specimens observed on the same rock sample (including those measured)
	#microconchids = number of Nowenia axes with microconchids on rock sample
	co-occurring = if other fossil plant types occur in the same specimen with Nowenia; 0 = no, 1 = yes
	#co-occurring = the number of other fossil plant types occurring on the same rock sample with Nowenia (see comments in respective cells for plant types)
	fungi = if any of the Nowenia specimens on the rock sample show features interpreted as responses to fungal infection; 0 = no, 1 = yes
Collection number	#individuals	#total individuals	#microconchids	co-occurring	#co-occurring	fungi
HPH 206	1	2	2	1	1	0
HPH 315	4	4	2	1	1	0
HPH 317	3	4	1	1	1	0
HPH 317B	1	1	1	0	0	0
HPH 328	1	5	1	1	1	0
HPH 334	0	7	0	1	1	0
HPH 358	6	8	1	0	0	0
HPH 359	7	9	0	0	0	0
HPH 359 back	0	0	0	0	0	0
HPH 359 counterpart	4	4	0	0	0	0
HPH 359 counterpart back	0	1	1	1	1	0
HPH 360	4	3	0	1	1	1
HPH 361	2	2	1	0	0	0
HPH 362 (counterpart of HPH 366)	4	4	4	0	0	0
HPH 366 (counterpart of HPH 362)	3	7	2	0	0	0
HPH 363	4	6	0	0	0	0
HPH 363 back	3	6	1	1	1	0
HPH 378	1	1	0	1	1	0
HPH 385	2	2	0	1	2	0
HPH 387	1	1	1	0	0	0
HPH 388	1	3	2	0	0	0
HPH 407	4	4	2	0	0	0
HPH 414	1	1	1	0	0	0
HPH 465	6	7	0	1	1	0
HPH 540	1	2	1	0	0	0
HPH 541	27	77	3	0	0	0
HPH 559	1	2	0	0	0	0
HPH 568	3	3	1	1	1	0
HPH 581	15	43	7	0	0	0
HPH 611 Front	2	17	0	0	0	0
HPH 611 Back	16	63	5	0	0	0
HPH 638	10	42	2	0	0	0
HPH 639	2	2	0	0	0	0
HPH 640 Front	9	16	11	0	0	0
HPH 640 Back	3	8	0	0	0	0
HPH 662	0	3	0	1	1	0
HPH 665	0	5	0	0	0	0
HPH 665 back	2	3	1	1	1	0
HPH 671	3	3	0	1	1	0
HPH 673	1	1	0	0	0	0
HPH 674	1	1	0	1	2	0
HPH 682	2	4	0	0	0	0
HPH 685B	0	4	0	0	0	0
HPH 688	0	1	0	1	1	0
HPH 690	3	3	1	1	2	0
HPH 692	0	1	0	1	1	0
HPH 701	0	2	0	0	0	0
HPH 701 back	2	3	0	1	1	0
HPH 702a front	1	2	0	1	2	0
HPH 702a back	3	3	0	0	0	0
HPH 702b front	0	0	0	1	1	0
HPH 702b back	0	0	0	1	2	0
HPH 702c front	0	1	0	1	1	0
HPH 703	0	4	0	0	0	0
HPH 704	0	1	0	1	1	0
HPH 705 front	1	1	0	0	0	0
HPH 705 back	0	2	0	1	1	0
HPH 706	0	2	0	1	1	0
HPH 707	0	1	0	1	1	0
HPH 769	5	5	0	1	1	0
HPH 772	0	2	0	0	0	0
HPH 774	2	4	0	0	0	0
HPH 775	0	2	0	0	0	0
HPH 776	0	12	0	0	0	0
HPH 779	0	2	0	0	0	0
HPH 785	1	1	0	0	0	0
HPH 791	1	1	0	0	0	0
HPH 792	0	1	0	0	0	0
HPH 799	0	3	0	0	0	0
HPH 807	0	1	0	0	0	0
HPH 835	0	1	0	0	0	0
KS D1480a + b (CC79-721a/b)	2	3	2	1	1	0
KS D1515a (CC81-105b)	1	3	0	1	2	1
KS 1526a + 1546 (CC81-124a)	1	3	0	0	0	0
KS D1541a + b (CC81-117a/b)	8	23	11	0	0	1
KS D1547 (CC81-123b)	0	4	0	1	2	0
KS D1568a (CC81-1717)	1	1	0	0	0	0
KS 1588b (CC81-162b)	0	104	6	1	3	0
PP 15956	1	2	1	1	1	1
PP 15966	2	2	1	0	0	0
PP 15973	1	1	0	0	0	1
PP 16097	1	1	0	0	0	0
PP 49074	1	1	1	0	0	0
PP 48077	2	2	0	0	0	0
PP 49078	1	1	1	0	0	0
PP 49079	1	1	1	0	0	0
USNM 598348	1	1	1	0	0	0
